# Supplementary material for: Metastatic Breast Cancer Recurrence after Bone Fractures
Source: Cancers (Basel). 2022 Jan 25;14(3):601. doi: 10.3390/cancers14030601 (PMC8833729; doi:10.3390/cancers14030601)
Supplement: Supplementary file 1 [file cancers-14-00601-s001.zip]

Archive with 1 entries (1 files):
- cancers-1526871-supplementary.pdf
